# Supplementary material for: Smoking Cessation after Diagnosis of New-Onset Atrial Fibrillation and the Risk of Stroke and Death
Source: J Clin Med. 2021 May 21;10(11):2238. doi: 10.3390/jcm10112238 (PMC8196704; doi:10.3390/jcm10112238)
Supplement: Supplementary file 1 [file jcm-10-02238-s001.zip]

Archive with 1 entries (1 files):
- jcm-1208735-supplementary.pdf
